# Supplementary material for: Large-volume en-bloc staining for electron microscopy-based connectomics
Source: Nat Commun. 2015 Aug 3;6:7923. doi: 10.1038/ncomms8923 (PMC4532871; doi:10.1038/ncomms8923)
Supplement: Supplementary Software — Matlab code and skeleton files for RESCOP analysis of traceability. [file ncomms8923-s2.zip]

Archive with 10 entries (9 files):
- supplMATLABcode_RESCOPanalysis/suppl. software/
- supplMATLABcode_RESCOPanalysis/suppl. software/KMB_MH_traceabilityData_fit_mh_v2.mat
- supplMATLABcode_RESCOPanalysis/suppl. software/RESCOP_getConstrainedWeights.m
- supplMATLABcode_RESCOPanalysis/suppl. software/RESCOP_getLogLikelihoodFromWeights_v2.m
- supplMATLABcode_RESCOPanalysis/suppl. software/RESCOP_getPrior.m
- supplMATLABcode_RESCOPanalysis/suppl. software/RESCOP_getPriorCiNTmatrix_v2.m
- supplMATLABcode_RESCOPanalysis/suppl. software/RESCOP_mh_v3_forSuppl.m
- supplMATLABcode_RESCOPanalysis/suppl. software/RESCOP_priorBasisPoints.m
- supplMATLABcode_RESCOPanalysis/suppl. software/YH_MH_old_e1088Data_refit_mh_v2.mat
- supplMATLABcode_RESCOPanalysis/suppl. software/YH_MH_traceabilityData_fit_mh_v2.mat
