# Supplementary material for: Large-volume en-bloc staining for electron microscopy-based connectomics
Source: Nat Commun. 2015 Aug 3;6:7923. doi: 10.1038/ncomms8923 (PMC4532871; doi:10.1038/ncomms8923)
Supplement: Supplementary Software — Matlab code and skeleton files for RESCOP analysis of traceability. [file ncomms8923-s2.zip › supplMATLABcode_RESCOPanalysis/suppl. software/RESCOP_getConstrainedWeights.m]

function RP_wi = RESCOP_getConstrainedWeights(RP_wi)

% limit weights to >=0, normalize:
    RP_wi = exp(-RP_wi);RP_wi(RP_wi<10^-6)=0;RP_wi = RP_wi/sum(RP_wi);
    

end
