# Supplementary material for: Large-volume en-bloc staining for electron microscopy-based connectomics
Source: Nat Commun. 2015 Aug 3;6:7923. doi: 10.1038/ncomms8923 (PMC4532871; doi:10.1038/ncomms8923)
Supplement: Supplementary Software — Matlab code and skeleton files for RESCOP analysis of traceability. [file ncomms8923-s2.zip › supplMATLABcode_RESCOPanalysis/suppl. software/RESCOP_priorBasisPoints.m]

function RP_priorBasisPoints = RESCOP_priorBasisPoints(imax)
% reimplemented 12/2014, mh@brain.mpg.de
    if nargin<1
        imax=80;
    end
        
    RP_priorBasisPoints = [2*([0:imax/2-1]/imax).^2, (1-2*(1-([imax/2:imax]/imax)).^2)];
%     figure,plot(RP_priorBasisPoints,1,'x')

end
